# Supplementary material for: The COVID-19 Pandemic Is Associated with Reduced Survival after Pancreatic Ductal Adenocarcinoma Diagnosis: A Single-Centre Retrospective Analysis
Source: J Clin Med. 2022 May 4;11(9):2574. doi: 10.3390/jcm11092574 (PMC9105306; doi:10.3390/jcm11092574)
Supplement: Supplementary file 1 [file jcm-11-02574-s001.zip]

Archive with 2 entries (2 files):
- jcm-1682322-suppl proof done.pdf
- jcm-1682322-suppl-done.pdf
